# Supplementary material for: External validation of existing dementia prediction models on observational health data
Source: BMC Med Res Methodol. 2022 Dec 5;22:311. doi: 10.1186/s12874-022-01793-5 (PMC9720950; doi:10.1186/s12874-022-01793-5)
Supplement: Supplementary file 1 — Additional file 1: Appendix A. Dementia prediction literature review. [file 12874_2022_1793_MOESM1_ESM.xlsx]

## Sheet: Validation Criteria
	Appendix A - Dementia prediction literature review
	Assessment of reporting criteria for each study and model. We distinguish between fully and partially specified models. For example, if no intercept is reported in the case of a logistic regression model, we are still able to construct a partial model in the form of a linear risk stratification model using only coefficient values.
			Statistical analysis settings					Population settings
ID	Year	Authors	Prediction method	Predictors	Predictor time window	Model specifications - Coefficients	Model specifications - Baseline	Index	Target	Outcome	Time-at-risk	Partial model specifications	Full model specifications	No. of fulfilled criteria
1	2011	Ohara T, Ninomiya T, Kubo M, et al.	x	x				x	x	x	x			6
2	2011	Jessen F, Wiese B, Bickel H	x	x	x	x		x	x	x		x		7
3	2011	Ehreke L, Luppa M, Konig H	x	x					x	x				4
4	2011	Song X, Mitnitski A, Rockwood K	x	x					x	x	x			5
5	2011	Song X, Mitnitski A, Rockwood K	x	x					x	x	x			5
6	2012	Okereke AI, Pantoja-Galicia N, Copeland M, et al.	x	x					x	x				4
7	2012	Mossaheb N, Zehetmayer S, Jungwirth S	x	x					x	x	x			5
8	2013	Chary E, Amieva H, Peres K, et al.	x	x					x	x	x			5
9	2013	Chary E, Amieva H, Peres K, et al.	x	x					x	x	x			5
10	2013	Restaino M, Matthews FE, Minett T, et al.	x	x					x	x	x			5
11	2013	Exalto LG, Biessels GJ, Karter AJ, et al.	x	x	x	x		x	x	x	x	x		8
12	2013	Verhaaren BFJ, Vernooij MW, Koudstaal PJ	x	x					x	x	x			5
13	2013	Verhaaren BFJ, Vernooij MW, Koudstaal PJ	x	x					x	x	x			5
14	2013	Verhaaren BFJ, Vernooij MW, Koudstaal PJ	x	x					x	x	x			5
15	2014	Ebbert MTW, Ridge PG, et al	x	x					x	x				4
16	2014	Ebbert MTW, Ridge PG, et al	x	x					x	x				4
17	2014	Ebbert MTW, Ridge PG, Wilson AR, et al	x	x					x	x				4
18	2014	Ewers M, Brendel M, Rizk-Jackson A, et al	x	x					x	x	x			5
19	2014	Hessler J, Tucha O, Forstl H, et al	x	x				x	x	x	x			6
20	2014	Jacqmin-Gadda H, Blanche P, Chary E, et al	x	x					x	x	x			5
21	2014	Jacqmin-Gadda H, Blanche P, Chary E, et al	x	x					x	x	x			5
22	2014	Exalto LG, Quesenberry CP, Barnes D, et al.	x	x	x	x	x		x	x		x	x	7
23	2014	Barnes DE, Beiser AS, Lee A	x	x		x			x	x	x			6
24	2015	Coupe P, Fonov VS, Bernard C, et al	x	x	x				x	x	x			6
25	2015	Stephan BCM, Tzourio C, Auriacombe S, et al	x	x				x	x	x	x			6
26	2015	Stephan BCM, Tzourio C, Auriacombe S, et al	x	x				x	x	x	x			6
27	2016	Downer B, Kumar A, Veeranki SP, et al	x	x	x	x	x		x	x	x	x	x	8
28	2016	Kochan NA, Bunce D, Pont S, et al	x						x	x				3
29	2016	Kochan NA, Bunce D, Pont S, et al	x						x	x				3
30	2016	Kochan NA, Bunce D, Pont S, et al	x						x	x				3
31	2016	Mehta HB, Mehta V, Tsai CL, et al	x	x	x	x		x	x	x		x		7
32	2016	Mehta HB, Mehta V, Tsai CL, et al	x	x	x	x		x	x	x		x		7
33	2016	Vuoksimaa E, Rinne JO, Lindgren N, et al	x	x		x			x	x				5
34	2016	Walters K, Hardoon S, Petersen I, et al	x	x	x	x	x	x	x	x	x	x	x	9
35	2016	Walters K, Hardoon S, Petersen I, et al	x	x	x	x	x	x	x	x	x	x	x	9
36	2016	Chouraki V, Reitz C, Maury F, et al	x	x					x	x	x			5
37	2016	Chouraki V, Reitz C, Maury F, et al	x	x					x	x	x			5
38	2017	Mura T, Baramova M, Gabelle A, et al	x	x	x	x	x	x	x	x	x	x	x	9
39	2017	Mura T, Baramova M, Gabelle A, et al	x	x	x	x	x	x	x	x	x	x	x	9
40	2017	Mura T, Baramova M, Gabelle A, et al	x	x	x	x	x	x	x	x	x	x	x	9
41	2017	Mura T, Baramova M, Gabelle A, et al	x	x	x	x	x	x	x	x	x	x	x	9
42	2017	Pekkala T, Hall A, Lotjonen J, et al	x	x					x	x				4
43	2017	Pekkala T, Hall A, Lotjonen J, et al	x	x					x	x				4
44	2018	Albrecht JS, Hanna M	x	x	x			x	x	x	x			7
45	2018	Albrecht JS, Hanna M	x	x	x			x	x	x	x			7
46	2018	Li CI, Li TC	x	x	x	x		x	x	x	x	x		8
47	2018	Li CI, Li TC	x	x	x	x		x	x	x	x	x		8
48	2018	Li CI, Li TC	x	x	x	x		x	x	x	x	x		8
49	2019	Hall A, Pekkala T	x	x	x				x	x	x			6
50	2019	Licher S, Leening MJG	x	x					x	x	x			5
51	2019	Licher S, Leening MJG	x	x					x	x	x			5
52	2019	Nori VS, Hane CA	x	x	x	x	x	x	x	x		x	x	8
53	2019	Park KM, Sung JM	x	x				x	x	x	x			6
54	2020	Barnes DE, Zhou J	x	x	x	x		x	x	x	x	x		8
55	2020	Cremers LGM, Huizinga W	x	x		x			x	x				5
56	2020	Park JH, Cho HE	x						x	x	x			4
57	2020	Park JH, Cho HE	x						x	x	x			4
58	2020	Park JH, Cho HE	x						x	x	x			4
59	2020	Park JH, Cho HE	x						x	x	x			4
Totals			59	52	21	20	9	22	59	59	42	17	9
